# Supplementary material for: Basal ganglia neuropeptides show abnormal processing associated with L-DOPA-induced dyskinesia
Source: NPJ Parkinsons Dis. 2022 Apr 13;8:41. doi: 10.1038/s41531-022-00299-7 (PMC9007979; doi:10.1038/s41531-022-00299-7)
Supplement: Supplementary file 3 — Supplementary Information [file 41531_2022_299_MOESM3_ESM.xlsx]

## Sheet: Source Data
Name	Group	Region	Sample	Leu-ENK	Met-ENK	Met-ENK-R	Dyn A (2-8)	Met-ENK-RF	Met-ENK-RGL	SP 1-7	Dyn A (1-8)	a-neo 3-10	Dyn A 10-17	a-neo 2-10	PENK (199-207)	Substance P (1-9)	Neurokinin A	PENK (196-205)	a-neo 1-10	PENK (219-227)	SP 1-11	PENK (218-227)	PENK (196-207)	PENK (217-227)	Dyn B (1-13)	PEP-19 (48-62)
VC01 BCd	Ctrl	BCd	VC01	0	235.009	80.7401	151.097	28101.1	21847.6	5699.04	262.812	26.5325	177.824	4592.95	9227.13	5331.85	415.051	103.907	840.458	23653.5	19145.1	8449.47	35682.1	6702.83	545.561	32301.4
VC02 BCd	Ctrl	BCd	VC02	0	0	18.4016	1081.12	10546.3	5887.44	14035.9	0	21.6184	431.198	19282.3	1853.05	1363.04	546.52	139.659	618.673	19267.6	32610.3	27974.9	41368.2	2110.22	1047.22	14624.5
VC03 BCd	Ctrl	BCd	VC03	0	187.458	133.284	1424.59	22787.7	15875.9	2659.06	691.984	0	978.614	10857.1	2589.46	369.818	957.093	22.6046	2000.87	14111.9	24632.2	16841.6	36760.9	6672.54	1684.51	14110.8
VC04 BCd	Ctrl	BCd	VC04	0	81.1299	1635.76	2465.02	19006.2	14495.2	1637.83	783.006	0	2499.56	7084.82	351.431	105.018	1541.18	11.1072	4091.5	973.359	20882.3	26670.1	34340	5194.64	2176.62	2530.97
VC05 BCd	Ctrl	BCd	VC05	0	39.6952	362.793	671.517	31435.6	21738.2	15202.8	318.384	0	1278.2	5805.67	490.28	195.717	2947.87	53.5135	3613.51	978.641	28052.4	28936	34083.3	9848.88	2044.3	2588.86
VC06 BCd	Ctrl	BCd	VC06	0	61.7167	959.461	950.829	23382.6	16016.8	6847.95	281.414	0	701.882	11639.6	5183.04	364.84	457.268	97.6376	934.11	16821.3	21083	26243.3	45336.7	7022.09	351.118	8525.96
D01 BCd	LID	BCd	D01	0	14.2977	0	1021.14	13506.5	6235.65	11018.2	227.127	750.091	328.966	52019	17549.9	1727.3	21.5749	177.12	1331.06	45364.9	17758.4	25336.4	65765.4	1711.02	1018.47	133232
D02 BCd	LID	BCd	D02	0	973.986	470.715	3225.39	67894.2	40754.4	18844.1	5693.92	67.3817	5202.08	26724.8	6544.94	1384.26	4388.15	124.571	10949	23618.8	43077.6	40146.6	56182.4	26904	6220.18	29160
D03 BCd	LID	BCd	D03	0	235.866	280.358	1212.65	25578.9	15034.2	3480.13	579.13	207.719	911.218	13815.6	6653.22	439.431	327.267	225.441	1627.99	12174.1	16516.9	13352.9	25229.4	5469.07	1119.18	5593.64
D04 BCd	LID	BCd	D04	0	59.0923	0	51.8519	18429.2	7225.01	7186.2	636.99	69.1238	179.732	13774.3	10645.1	2108.1	226.496	125.293	1428.16	27127.3	7649.75	3333	24196.9	2758.05	442.92	85546.3
D05 BCd	LID	BCd	D05	0	0	346.284	2938.38	12634.7	7012.21	3085.89	710.37	0	2099.55	10795.7	822.964	201.676	1957.47	0	2791.02	1438.02	28935.1	18185.1	23534.8	3067.85	823.855	2386.41
D06 BCd	LID	BCd	D06	0	107.499	251.618	1230.99	29120.7	17431.3	4559.51	735.977	0	2099.78	13455.8	3772.66	283.604	1545.73	206.025	4063.79	10169.5	24216.3	29284.8	36992	8841.5	1574.37	6198.55
P1 BCd	MPTP	BCd	P1	0	10.7077	748.668	3532.17	22301.1	13309.1	7007.91	847.866	191.34	1086.13	30019.5	6697.45	970.522	943.621	82.9911	2256.98	31786.7	41675.9	21629.9	55543.6	6838.84	2798.38	16211.9
P2 BCd	MPTP	BCd	P2	0	121.9	143.111	266.252	25601.7	14305.7	1664.66	189.99	0	219.656	7162.86	6977.12	559.39	281.186	50.8517	689.638	29037.6	21353.6	22376.1	44013.9	7144.89	824.945	40534.3
P3 BCd	MPTP	BCd	P3	0	0	0	370.983	17421.9	9125.22	10777.3	117.711	0	182.386	15875.5	3089.89	285.191	429.716	0	877.743	19605.5	24675.2	10023.7	37512.7	4155.78	739.517	15877.6
P5 BCd	MPTP	BCd	P5	0	213.939	1611.66	532.969	23670.4	15095.9	1553.63	164.801	0	686.174	2333.84	1202.94	19.3516	1227.01	0	1665.57	492.45	13277	20653.9	31021	4801.32	553.672	1965
P6 BCd	MPTP	BCd	P6	0	26.3295	138.84	368.543	11827.4	7463.14	12317.8	61.2917	0	723.715	6743.91	1891.27	607.017	1026.46	69.4573	634.932	4624.06	19777.4	12451.5	24478.3	1705.66	713.011	20158.6
P09 BCd	MPTP + single L-DOPA	BCd	P09	0	25.3668	16.1409	186.676	15908.8	7851.23	111.117	141.899	0	101.252	3125.99	5567.4	240.989	89.6281	84.4328	295.4	18366.1	7921.48	7687.04	36575.6	2258.5	233.227	13212.4
P10 BCd	MPTP + single L-DOPA	BCd	P10	0	0	60.4032	55.0107	10648	3016.84	1813.67	0	0	0	4244.35	1684.32	7.15101	68.0505	0	131.413	8095.83	10184.6	9241.73	28973.4	1395.11	227.736	15349.3
P11 BCd	MPTP + single L-DOPA	BCd	P11	0	956.757	581.155	1809.98	51219.9	35617.2	5461.25	843.461	0	2230.14	7392.89	8143.68	1083.1	3861.07	912.173	2499.19	18915	38354.3	52660	55337.6	18285.6	1110.91	19127.3
P12 BCd	MPTP + single L-DOPA	BCd	P12	0	33.2781	13.6425	147.874	18978	10799.1	954.947	306.142	0	249.127	3361.48	1742.86	62.9693	164.211	19.3633	764.601	3800.26	7214.81	2025.52	14592	2782.36	304.477	3967.45
P13 BCd	MPTP + single L-DOPA	BCd	P13	11.5857	391.888	68.4079	79.0006	44939.3	30797.5	2131.36	401.485	0	456.204	4216.74	5832.3	464.361	850.765	184.119	1637.49	16561.7	25211.9	10920.7	42550.3	11955.6	346.01	12951.3
P14 BCd	MPTP + single L-DOPA	BCd	P14	0	58.2015	57.6105	279.342	12585.2	6922.08	4034.23	74.8528	0	312.271	8195.59	2789.52	241.537	197.285	0	392.202	3197.65	15558.1	21535	27099.5	2253.82	398.248	24367.8
L01 BCd	non-LID	BCd	L01	0	12.2518	128.724	179.001	12312.6	6107.28	1379.61	97.3994	0	155.352	3897.11	1294.15	72.39	215.568	38.7635	342.642	3828.7	7252.58	7578.49	17012.8	1611.7	303.506	2195.48
L03 BCd	non-LID	BCd	L03	0	0	449.301	567.729	1496.34	482.488	1584.44	0	0	53.8825	6585.43	661.387	10.6475	45.5283	0	116.828	8508.49	12344.8	25430	32435.2	584.757	188.617	10604.7
L04 BCd	non-LID	BCd	L04	0	186.431	1334.2	1800.75	23474.7	14517.7	8261.79	259.785	0	1145.06	7281	2755.85	214.406	1369.07	104.443	1805.2	8247.29	23050.6	34466.7	50203.2	6008	1049.65	8938.83
L05 BCd	non-LID	BCd	L05	8.14505	707.889	1134.13	627.656	31544.2	26308.9	980.594	719.535	0	2170.49	2668.72	1367.69	0	1109.69	113.277	4242.14	511.402	11126.6	27655.2	34371.7	9554.97	930	1483.86
L06 BCd	non-LID	BCd	L06	0	70.4659	93.9756	176.364	26938.1	15228.2	1988.69	190.9	0	186.046	4369.17	191.097	96.3903	1426.93	21.5823	1172.81	3360.37	23975.9	9526.47	24172	5271.58	570.311	7768.18
VC01 EGP	Ctrl	EGP	VC01	34.0069	14664.8	25944.9	6744.22	206266	212723	15504.5	1031.65	49.0976	2880.23	20727.2	114853	5463.03	2111.49	24250.3	4389.56	132715	38021.1	219467	352074	81433.8	1887.18	85058.1
VC02 EGP	Ctrl	EGP	VC02	40.1825	5714.84	31596.7	5490.58	117492	150386	10020.2	449.111	34.7665	3302.28	18132.2	31372.6	1447.67	4004.34	16081.1	6928.15	51667.8	38833.1	186928	245400	58745	2468.28	30771.2
VC03 EGP	Ctrl	EGP	VC03	149.896	21728.1	26391.8	9111.3	231714	251910	8365.26	4552.16	0	8257.38	20767.4	35802.3	453.797	8887.33	8122.68	14891.3	58650.5	47458.1	202448	356662	112394	4785.17	35563.2
VC04 EGP	Ctrl	EGP	VC04	390.797	24477	49443.5	2140	232753	275039	2705.27	2198.88	0	4204.06	3376.27	12137	88.0662	5297.68	7432	10338.1	11331.4	29705	154792	278084	105436	2212.97	13466.9
VC05 EGP	Ctrl	EGP	VC05	288.369	16714.9	29973.3	945.26	292035	358952	6415.47	3561.44	0	4340.31	3493.29	16233.8	142.12	8600.34	3383.64	14374	14245.4	40170.4	156264	260767	126550	3524.82	13323.1
VC06 EGP	Ctrl	EGP	VC06	249.164	14283.1	33942.5	2924.95	218660	243291	3239.76	1979.52	0	4402.36	8215.44	34352.4	79.2804	1357.08	6339.32	9385.78	44069.3	20056.7	161285	272617	95122.4	2655.52	15654
D01 EGP	LID	EGP	D01	0	4514.49	19327.3	8691.21	159302	123886	12167.9	1243.17	568.157	5521.56	55499.4	98197.6	2210.88	1367.1	21406.2	4546.92	118600	36628.1	332471	433936	61085.5	2263.64	174976
D02 EGP	LID	EGP	D02	213.375	15080.5	62363.1	10425.7	218520	295756	13216.4	3738.1	0	9831.8	20817	27342.8	1009.18	9897.65	6740.05	18920.2	57476.4	51417	270214	387050	162878	7228.78	79835
D03 EGP	LID	EGP	D03	97.7531	16598.3	12229.1	7145.27	196614	178381	5786.69	4138.45	80.5949	6914.6	18568	68277.9	749.379	3293.59	12469.7	10406.1	49837.4	27007.3	146389	223919	73169.7	2019.76	34437.3
D04 EGP	LID	EGP	D04	22.7918	5530.75	1977.84	480.026	103589	63826.2	3071.52	128.708	10.8624	48.7628	10587.2	69780.2	1296.99	113.186	10779.1	555.866	110569	5087.21	99587.2	153405	32406.8	116.208	214037
D05 EGP	LID	EGP	D05	1347.36	23793.5	33149.4	3913.1	260365	307882	4007.17	3964.58	0	6113.14	8561.02	29946.8	140.498	6310.73	7258.34	14893	21840.2	33745.3	137286	270559	101721	2729.89	10857.2
D06 EGP	LID	EGP	D06	687.218	30632.7	46811.9	7838.44	330645	321612	7690.59	8426.34	0	13562.6	20406.1	58168.2	948.871	15093.1	27984.4	25212.9	68201.7	56544.4	227436	429374	162291	6693.93	26917.6
P1 EGP	MPTP	EGP	P1	0	6496.67	25894	5608.59	155559	158786	5719.23	968.617	0	2872.99	23138.1	45374	323.091	3415.12	7255.57	9140.03	74419.5	45125.6	190851	298999	80141.2	3512.24	39912.4
P2 EGP	MPTP	EGP	P2	0	4592.4	33717	1706.38	147780	148149	3744.16	179.786	0	1016.11	11074.4	48378.1	1332.14	1297.08	13032.6	2611.34	116979	30855.5	267081	343332	67799.1	1077.49	132852
P3 EGP	MPTP	EGP	P3	12.742	5362.65	16797.7	8568.84	131128	139719	10015.9	2009.7	0	5525.92	24505	41262.6	206.157	2282.17	4202.37	11606.8	66649.1	26324.9	148566	256931	62862.2	4417.36	42238
P5 EGP	MPTP	EGP	P5	1504.17	26359.9	32310.2	504.488	201624	224006	567.546	3779.62	0	4943.75	846.328	13541.3	0	4198.71	3806.86	10553.2	3077.95	15325	71988.4	194954	73084.9	909.095	5964.6
P6 EGP	MPTP	EGP	P6	116.893	17730.7	56998.6	11288.3	185782	237890	9956.91	6710.96	0	15037.9	22586	60634.3	909.287	11258	17641.5	21853.4	31236.3	49389.8	193846	321977	89783	5915.55	38840.3
P09 EGP	MPTP + single L-DOPA	EGP	P09	75.5066	6995.21	14543.9	1411.72	123732	119484	152.359	158.611	0	740.991	6933.51	50069.8	196.499	307.081	5578.62	2320.98	73897.5	10459.5	121116	255446	41218.1	625.97	63279.3
P10 EGP	MPTP + single L-DOPA	EGP	P10	38.5744	11673.2	37736	3779.28	167929	153057	1693.66	1148.34	0	2201.12	11805.7	39151	21.712	1702.35	3966.39	6377.56	49293.5	17990.8	175177	310735	74558.7	1060.57	48890.1
P11 EGP	MPTP + single L-DOPA	EGP	P11	400.873	27869.6	35502.6	4671.53	353265	378639	7286.25	3957.8	0	4757.99	11457.4	51760.8	374.06	9026.56	9471.69	9999.49	79387.6	50893.6	263846	376270	191444	3072.22	54883
P12 EGP	MPTP + single L-DOPA	EGP	P12	19.2302	10505.4	10846.7	766.725	176182	146508	2521.05	466.726	0	1080.98	7235.45	39840.2	309.022	1424.93	2684.06	3165.65	38938.7	16306.9	85830.1	186512	57575.3	515.977	29346.1
P13 EGP	MPTP + single L-DOPA	EGP	P13	344.691	19679.2	20077.7	611.492	273898	214569	1609.41	501.346	0	801.652	4753.31	48132.1	310.791	2805.8	8420.48	2260.07	79592.5	28317.6	172686	332372	103039	453.276	53323.9
P14 EGP	MPTP + single L-DOPA	EGP	P14	0	5255.93	26999.6	7465.03	129082	130440	3580.23	1187.03	0	7161	24085.3	54216.6	230	2330.11	12804.9	8041.94	37529.2	23869.8	224872	285262	61389.6	1761.05	84156.2
L01 EGP	non-LID	EGP	L01	67.5903	13996.3	33874	577.92	186022	157475	854.223	393.462	0	719.356	3972.8	35132.6	9.47197	929.255	5151.09	2749.07	33810.9	12596.9	141802	233612	75786.1	244.063	26145.8
L03 EGP	non-LID	EGP	L03	45.0431	5053.43	29554.7	2264.95	65905.3	102373	2220.48	79.4428	0	1253.88	7389.49	11066.2	264.506	1430.93	3316.86	3234.22	25531.6	16336	158571	220893	41911.7	1010.96	47911.8
L04 EGP	non-LID	EGP	L04	391.339	19966.4	44526.5	1175.17	234682	265994	1958.2	804.125	0	1861.45	4379.42	49894.3	364.544	5458.78	11444.7	4838.28	42146.8	27249.5	211315	365667	109019	1072.94	39662.2
L05 EGP	non-LID	EGP	L05	1225.77	40245	40912.3	517.658	292661	294424	460.621	1507.12	0	1873.06	1147.75	31584.9	50.0006	1977.59	13770	5760.58	11727.9	11374	134989	269890	120256	805.735	36949.1
L06 EGP	non-LID	EGP	L06	88.6107	14849.5	26644.3	1485.14	207378	203515	6514.34	2966.5	0	2608.8	9113.65	15287.5	20.3963	4170.34	3654.06	9324.8	24760	32360.4	107104	197763	85312.3	1396.56	14482.5
VC01 IGP	Ctrl	IGP	VC01	0	0	0	69.719	142.658	187.722	116298	0	0	0	5857.57	692.151	44421	40104.4	0	311.144	222.829	154564	499.329	4212.7	114.092	51.8386	133403
VC02 IGP	Ctrl	IGP	VC02	0	0	76.9133	3110.62	237.269	497.816	57743.9	147.541	0	1374.64	29586.7	34.5592	20483.2	32711.6	36.1828	1681.65	40.7878	138791	867.37	4693.95	65.9488	414.967	42213.6
VC03 IGP	Ctrl	IGP	VC03	0	0	0	0	1733.99	1871.33	31674.6	127.768	0	73.5661	4310.49	0	5574.1	46622.7	0	643.024	229.713	148443	900.565	5017.81	375.748	43.781	53003.3
VC04 IGP	Ctrl	IGP	VC04	0	62.92	170.317	5289.78	1555.74	1901.36	28115.7	1795.27	0	5500.95	8762.06	71.4189	5609.22	47579.5	16.5669	7950.73	66.3503	135652	1278.86	6795.95	418.786	1292.73	24197.3
VC05 IGP	Ctrl	IGP	VC05	0	44.431	48.9747	1268.29	2156.11	2219.79	57902.3	850.123	0	3439	4594.34	144.992	6488.03	76021.6	40.4547	6551.96	91.3948	177701	1130.99	5872.03	206.234	746.33	22378.8
VC06 IGP	Ctrl	IGP	VC06	0	46.24	65.9915	577.868	1180.61	903.527	17115.6	723.872	0	931.964	6720.98	338.398	2194.95	15190.7	0	1993.87	247.533	63421.4	903.007	3487.57	302.254	109.237	12913.7
D01 IGP	LID	IGP	D01	0	0	0	14716.8	501.597	56.0252	117798	8594.55	4812.63	15642.3	137507	691.742	34256.4	20946.2	52.5319	15029.9	545.779	201171	1451.41	9521.4	173.515	4942.56	229775
D02 IGP	LID	IGP	D02	0	0	322.863	18024.4	1354.89	1902.74	92408.3	7339.19	55.6723	17984.6	65576.9	84.644	22172.7	52319.5	0	24642.6	149.039	181823	2055.19	9724.81	502.444	8490.93	108993
D03 IGP	LID	IGP	D03	0	0	86.5471	11529.7	1701.26	1428.02	25924.1	13270.4	730.578	15899.5	57471.5	890.645	11911.1	31419.4	57.068	22447.3	211.136	126273	1681.45	4382.16	455.516	3563.26	40329.6
D04 IGP	LID	IGP	D04	0	0	0	8297.09	5504.59	307.828	112713	16000.4	5026.45	7320.52	107092	1804.34	29773.4	15240.7	20.7212	23013.3	2223.62	89575.6	879.809	10642	797.765	2345.81	264712
D05 IGP	LID	IGP	D05	0	65.8674	56.381	2849.83	1389.72	1198.96	24822.7	663.734	0	2346.46	9304.59	0	4861.55	46014.9	0	5722.63	69.9246	135522	997.3	3284.49	640.165	381.631	6272.64
D06 IGP	LID	IGP	D06	0	30.3216	0	18331.5	13000.6	2713.22	59081	15606.3	22.0727	30651.3	50991.5	731.35	20198.9	104072	22.7628	41111.7	639.45	259020	6618.25	18581.8	2374.32	8124.07	26877.5
P1 IGP	MPTP	IGP	P1	0	0	0	22063	537.909	669.574	65261.9	18420	139.633	18114.1	103475	338.889	16614.5	48285.6	0	30416	83.4956	214482	832.52	4801.8	63.4183	10706.8	55359.8
P2 IGP	MPTP	IGP	P2	0	0	171.065	1537.75	486.795	839.252	21454.8	482.113	0	841.771	21561.4	427.215	14064.3	16662.1	0	2140.17	304.832	137298	1882.78	10602.7	89.2002	190.262	150069
P3 IGP	MPTP	IGP	P3	0	0	0	171.192	41.9135	175.548	51810.5	646.681	0	1388.67	30383.4	52.3665	2760.91	26044.5	37.9978	4157.67	74.7793	102069	149.865	2160.4	30.5081	1070.57	45640.5
P5 IGP	MPTP	IGP	P5	32.5033	640.462	722.254	1597.59	6676.23	5779.37	7897.85	1324.68	0	3687.72	2581.39	230.133	483.931	29634.6	71.5102	7497.96	100.374	63375.1	2556.68	8177.06	2169.94	346.598	4604.16
P6 IGP	MPTP	IGP	P6	0	189.365	380.445	12821.8	968.605	1391.36	19599.7	4424.47	0	15597.7	35041.6	794.21	4327.55	43189.2	0	16473.9	315.246	129758	1454.88	8851.66	152.156	2853.23	21210.8
P09 IGP	MPTP + single L-DOPA	IGP	P09	0	0	0	1336.12	422.575	616.346	23659.1	1238.87	0	1461.81	15168.6	396.234	4215.64	15393.6	0	2528.81	144.52	96347.6	397.306	5316.37	0	112.272	66719.4
P10 IGP	MPTP + single L-DOPA	IGP	P10	0	0	62.0958	623.679	2049.19	1240.99	6936.52	313.41	0	247.156	16646.8	338.98	602.051	10644.7	0	2636.86	516.087	76317.5	2582.04	8462.53	508.444	240.651	42641.9
P11 IGP	MPTP + single L-DOPA	IGP	P11	0	82.1862	48.6737	4219.17	8623.39	4448.96	81381.5	3009.64	0	4644.39	23893.7	539.265	12243.2	66909.7	0	8493.84	190.74	208885	4966.64	16256.2	1520.58	875.468	70864.7
P12 IGP	MPTP + single L-DOPA	IGP	P12	0	35.0016	36.1834	735.576	2116.77	1235.15	15380.2	1821.04	0	1330.73	9785.98	608.089	1898.56	17633.2	34.4512	3784.49	301.464	82282.2	415.763	5547.04	254.609	201.885	35965.8
P13 IGP	MPTP + single L-DOPA	IGP	P13	0	66.3723	0	1158.9	4068.34	2710.77	42588.1	5659.78	0	4974.88	19136.7	413.541	9990.9	37940.6	0	9472.68	479.344	141067	1605.56	9493.45	672.572	1412.16	57602.8
P14 IGP	MPTP + single L-DOPA	IGP	P14	0	0	0	2596.49	1012.36	586.308	15624.2	166.208	0	3907.51	28614.6	449.852	4626.22	17683.2	0	2998.79	194.26	88302.3	2220.47	8254.33	166.705	77.8816	91347.6
L01 IGP	non-LID	IGP	L01	0	0	90.2693	6887.83	811.032	847.034	31493.1	7803.63	0	8020.41	32737.9	205.909	1597.01	23462.8	43.3402	13155.3	189.082	91142.8	625.701	2781.41	130.824	1698.95	28691.5
L03 IGP	non-LID	IGP	L03	0	0	50.203	1455.2	116.799	866.033	19155.7	73.4548	0	590.616	18051.7	100.72	793.792	8790.56	40.723	670.886	319.016	74937.1	2388.74	6537.12	146.014	47.8762	43582.8
L04 IGP	non-LID	IGP	L04	0	0	0	953.06	8540	1973.88	36702.3	377.924	0	1312.9	4015.62	266.413	9979.04	58995.6	0	2141.97	214.954	160075	6076.01	20270.9	1809.51	75.5591	38649.7
L05 IGP	non-LID	IGP	L05	0	201.605	130.783	8997.1	3415.75	1969.6	14249.9	9245.2	18.2319	14224.8	11583.8	183.065	1606.24	43358	47.7546	20895.2	52.0862	96517.2	998.901	6839.13	557.617	2712.89	11864.5
L06 IGP	non-LID	IGP	L06	0	0	0	514.4	1631.54	1263.54	11359.6	1882.18	0	1376.19	9482.58	0	1226.15	40760.6	0	6400.71	93.3607	138714	1019.75	2316.02	384.291	368.885	20171.9
VC01 Pu	Ctrl	Pu	VC01	0	4.478	61.6554	53.4577	6604.8	6317.93	7320.36	5.41988	2.44319	23.0392	2654.9	3585.64	3202.54	118.326	538.611	103.721	8506.04	12711.8	7014.29	14560.4	1347.07	145.822	17820.7
VC03 Pu	Ctrl	Pu	VC03	0	0	18.6884	53.575	7593.54	5930.62	662.921	14.5689	0	45.9851	2532.22	686.713	84.9631	357.008	23.4243	208.526	3610.16	15590.4	7072.76	15625.9	1653.19	215.583	5401.75
VC04 Pu	Ctrl	Pu	VC04	0	5.61654	927.592	160.133	5368.61	6320.05	606.295	8.65295	0	353.08	1237.72	244.91	18.5188	416.909	27.1276	546.234	185.478	11550.6	10919.6	17647.1	1376.75	237.757	1334.31
VC05 Pu	Ctrl	Pu	VC05	0	7.21521	641.052	136.481	10884.6	10776.8	6590.53	59.043	0	466.148	1552.09	489.009	55.9862	1259.7	36.4764	1530.8	359.389	14924.2	10659.4	15749	3472.78	837.571	1085.95
VC06 Pu	Ctrl	Pu	VC06	0	2.48205	1481.28	599.199	6628.26	5841.11	2675.78	60.1625	0	468.961	5541.86	2397.48	88.3852	208.331	93.3184	726.611	6146.39	12018.8	14490	23987.4	2310.36	352.649	3390.58
D01 Pu	LID	Pu	D01	0	0	11.6715	20.1335	6468.93	3463.26	3655.89	0	4.26357	44.5474	8747.29	5319.14	257.899	18.2019	64.1001	271.435	9467.8	11439.9	8320.41	24099.7	650.699	173.266	68866.2
D02 Pu	LID	Pu	D02	0	0	563.693	1067.51	12342.5	9939.77	6805.87	64.4925	0	744.038	8894.22	1322.82	361.321	978.561	130.406	1222.81	7007.36	23601.8	19290.8	24971.1	4071.36	1137.16	19780.4
D03 Pu	LID	Pu	D03	0	0	5.91217	62.4375	6868.77	4948.78	1841.45	52.1824	2.02895	83.9296	2666.12	1529.95	136.005	198.314	26.9348	330.981	1546.49	8583.96	2724.55	7064.13	886.922	113.379	4065.73
D04 Pu	LID	Pu	D04	0	3.71501	12.0972	6.42923	3806.51	2416.99	2695.34	8.08216	7.36323	0	5364.28	4088.77	651.352	28.3031	402.873	109.339	8428.29	4366.32	3533.23	10351.6	348.09	95.4166	46354.5
D05 Pu	LID	Pu	D05	0	12.7792	379.902	1175.72	6621.63	6370.5	2700.57	99.3574	0	1078.9	5803.17	1446.47	178.3	1475.78	28.7931	1298.85	1354.21	22193.7	10782.5	17596.7	1344.08	415.315	2181.74
D06 Pu	LID	Pu	D06	0	20.1055	352.15	465.362	15430.8	9109.86	3279.25	363.757	0	1145.07	7356.1	3702.71	456.021	2137.76	265.709	2121.59	5684.55	21378.2	12989.3	23305.6	4457.08	1133.82	4968.07
P1 Pu	MPTP	Pu	P1	0	0	538.437	460.879	6023.26	4697.8	2785.83	17.9385	0	150.376	8251.9	2706.06	306.257	236.418	62.6432	452.103	10718.2	22114.8	10717.8	24707.6	1431.67	911.412	11295.7
P2 Pu	MPTP	Pu	P2	0	0	698.802	52.9207	2927.75	2247.17	1528.89	0	0	17.1011	2859.91	2204.41	251.184	48.5177	103.189	72.1437	13317.2	12789.1	17291.5	26811.9	665.866	185.533	24768.1
P3 Pu	MPTP	Pu	P3	0	0	12.9067	368.645	5394.21	4324.87	5611.57	45.2765	0	276.484	6673.44	911.411	203.429	342.666	25.9627	637.992	4792.82	17272.4	5825.2	16084.7	1167.28	859.051	8402.02
P5 Pu	MPTP	Pu	P5	0	210.445	1248.71	35.6365	10044.1	9859.47	153.197	22.3983	0	219.815	261.474	1038.12	18.3783	788.507	37.0687	622.407	99.6652	6720.71	8450.5	17530	2537.11	215.913	989.289
P6 Pu	MPTP	Pu	P6	0	0	497.561	257.752	4502.76	4395.54	5631.41	16.3847	0	482.769	3758.08	1469.41	233.214	745.19	195.463	474.499	1029.87	12647.7	9621.18	15248.5	807.133	494.958	5123.57
P09 Pu	MPTP + single L-DOPA	Pu	P09	0	0	18.2599	7.95205	3714.22	2824.81	410.173	0	0	4.02095	1072.64	1182.14	64.494	37.2959	22.7495	93.4025	3055.4	5676.81	2132.14	11219.9	393.665	37.4541	5903.97
P10 Pu	MPTP + single L-DOPA	Pu	P10	0	0	100.914	66.6125	4950.48	2052.63	611.105	2.77675	0	2.56768	1916.83	1888.44	47.7111	62.5963	8.617	100.366	3900.2	6845.9	5483.72	17454.4	406.424	130.977	17769.7
P11 Pu	MPTP + single L-DOPA	Pu	P11	0	15.404	151.977	273.669	21726.4	15561.6	10582	29.8645	0	356.888	3649.26	3086.15	503.151	2056.68	638.306	516.192	6007.27	29067.9	26950.7	30877.1	6740.46	357.426	11406.3
P12 Pu	MPTP + single L-DOPA	Pu	P12	0	3.14432	61.2785	0	5990.42	4218.29	411.294	10.3181	0	2.3663	621.984	822.74	16.9503	25.8414	22.3119	91.791	1064.06	3312.79	1425.5	6878.84	699.216	51.7863	2898.78
P13 Pu	MPTP + single L-DOPA	Pu	P13	0	35.7144	144.314	19.4402	11710.1	8116.27	952.235	17.5065	0	37.7205	1393.05	2439.7	122.207	125.643	547.934	145.055	5549.34	10881.9	5962.6	20336.2	1916.95	34.7095	7673.82
P14 Pu	MPTP + single L-DOPA	Pu	P14	0	0	11.5955	41.6915	2042.27	1014.41	440.851	3.69444	0	39.1666	2605.76	1414.29	25.6876	65.3358	39.1257	81.167	1032.7	6059.75	6553.29	9361.55	210.041	178.192	21755.2
L01 Pu	non-LID	Pu	L01	0	3.81486	357.607	4.26124	6670.88	4660.52	742.037	3.2953	0	30.2572	1513.54	879.606	21.1139	54.8933	43.5927	141.635	1485.37	5451.58	4853.04	11554.8	886.073	108.352	1211.21
L03 Pu	non-LID	Pu	L03	0	0	638.276	416.265	1875.01	1440.57	1954.22	4.1564	0	169.63	3356.12	562.076	102.651	229.392	29.4033	222.279	2516.93	7242.83	9778.41	15381.9	219.07	163.086	10700.4
L04 Pu	non-LID	Pu	L04	0	12.3783	863.774	84.5678	9032.36	7309.57	1999.55	17.0911	0	104.716	1807.87	1682.67	65.2235	215.773	32.0352	276.705	2992.15	12931.6	14435.5	25662.5	2203.5	260.07	6631.48
L05 Pu	non-LID	Pu	L05	0	204.08	1162.72	82.2558	12247	11450.3	278.919	29.2036	0	389.067	681.69	1184.48	10.3884	238.592	213.889	663.803	283.412	4758.48	11870.6	18048	2683.68	135.139	1561.44
L06 Pu	non-LID	Pu	L06	0	6.86921	43.6325	88.8187	11761.7	9032.97	1378.91	135.613	0	169.642	1928.57	136.436	35.8809	1130.95	14.2305	778.136	693.035	16081.6	3602.89	9931.9	2159.96	156.19	1595.79
VC02 Put	Ctrl	Put	VC02	0	5.44166	1360.42	317.023	4797.54	4537.14	7049.03	0	2.85061	216.915	6516.56	1896.76	588.032	328.386	817.29	305.402	8308.11	23139.9	19340.8	28013.2	1401.7	473.735	7332.83
VC02 SNR	Ctrl	SNR	VC02	0	0	633.381	223814	19762.4	11484.2	142791	53376.5	44318	151839	509677	1863.34	52092.5	66298.6	894.92	115925	16685.1	325933	63903.7	73090.2	8638.04	100509	62978.8
VC03 SNR	Ctrl	SNR	VC03	0	0	0	224972	28507.3	12954.2	79083.3	134861	15693.4	189485	487877	184.524	11282.4	69664.5	0	213865	4311.49	279864	25777	46698.3	8668.09	110046	77140.2
VC04 SNR	Ctrl	SNR	VC04	53.3548	316.76	991.849	126526	34628.2	22947.8	26867.3	99506.8	1755.37	141699	149720	44.0613	3460.97	49879.7	9.13829	199805	200.149	179312	25956.7	34737.8	12743.2	86204.3	14040.3
VC05 SNR	Ctrl	SNR	VC05	24.4858	301.44	192.348	163152	55975.2	34578.1	110721	148231	1571.37	207428	209684	193.327	15130	115569	59.4123	318229	644.857	329461	39944.8	60820.3	24243.8	119673	40486.5
VC06 SNR	Ctrl	SNR	VC06	0	95.3272	1207.04	150825	36814.7	22197.1	69977.5	80299.2	10745.8	132647	293591	2223.02	17967.9	47522.5	253.154	157368	10221.3	230128	40330.4	57724.5	16286.8	87483.9	27063.3
D01 SNR	LID	SNR	D01	0	0	0	158591	14615.6	3012.39	115043	55323.5	47121.6	102744	610440	1933.39	36413.4	22345.3	179.435	87041.8	12946.2	202134	33725.1	71304.4	3067.03	67133.6	246322
D02 SNR	LID	SNR	D02	0	716.369	28.5979	148439	92200.5	40295.9	113179	224295	18717.5	212664	397608	1390.13	43499.8	111756	0	329004	9256.37	376963	35704.3	77840.1	36072.1	162626	149680
D03 SNR	LID	SNR	D03	0	0	0	183759	14606.5	4478.45	71697.4	123994	64507.4	167578	372347	416.223	41038.6	64247.4	83.0021	192744	1124.62	258588	11141.6	20919.5	3425.02	97959.9	55546.8
D04 SNR	LID	SNR	D04	0	4186.82	209.601	133316	94671.2	36561.9	137544	142137	41345.9	108751	420321	8803.72	63571.4	44847.7	1506.13	187604	42603.2	159563	30803.4	95580.1	34547	79375.8	222804
D05 SNR	LID	SNR	D05	0	19.8865	15.825	127756	11809.7	7321.79	45656.1	86371.6	164.938	122519	135268	20.1223	9211.34	62212.1	0	180233	187.055	190007	8781.05	15597.4	2830.43	70546.5	20529.3
D06 SNR	LID	SNR	D06	18.3559	1447.69	578.919	193988	72833	41591.4	81341.8	169557	22038.9	246109	263162	935.705	37604.9	142650	774.932	334103	2296.91	427728	52480	67012.9	31305.8	139148	51722.9
P1 SNR	MPTP	SNR	P1	0	0	0	150499	8267.96	2078.67	74848.3	78851.7	25039.4	89522.5	429226	0	19954.7	48475.5	77.3508	111483	5290.96	301235	11916.4	29030.9	1480.35	69587.6	84959.9
P2 SNR	MPTP	SNR	P2	0	0	0	165787	13282.5	2832.66	94525.8	89551.4	19417.7	123375	394146	57.6163	60577.9	64182.4	58.5213	142348	3212.06	296870	16684.8	36675.6	3201.79	92085.7	140631
P3 SNR	MPTP	SNR	P3	0	0	37.0424	188135	26559.4	15496.5	98873.6	135314	22480.3	142845	548551	438.634	7854.47	43751.5	0	190299	11241.5	235759	16022.6	41590.9	8312.24	105305	94335.8
P5 SNR	MPTP	SNR	P5	77.7157	1115.42	800.138	127021	45786	24088.9	43570.5	119264	566.883	162099	135360	88.2074	10659.2	87223.7	22.762	238530	233.175	221698	19537.5	42326.2	16787.6	79072.6	26147.4
P6 SNR	MPTP	SNR	P6	0	0	100.834	124181	9663.22	5171.08	70282.9	74975.3	12819.8	120111	226568	51.0805	24743.6	62421.7	40.2563	139953	255.212	227538	9794.17	17245	1694.8	69584.3	68265.2
P09 SNR	MPTP + single L-DOPA	SNR	P09	0	0	0	81151.8	12143.9	3341.69	37803.9	73463.5	15946.4	56090.8	253373	166.754	33850.9	36584.6	36.6878	92382.6	3746.2	156313	2601.56	32592.6	2033.27	35419.6	127180
P10 SNR	MPTP + single L-DOPA	SNR	P10	0	0	1548.41	110703	10080.2	2295.78	41536.9	35323.7	356.539	70713.2	212391	0	5281.16	41572.9	62.2004	96564.3	1442.62	165627	20285	41343.9	4699.07	45031.8	58894.9
P11 SNR	MPTP + single L-DOPA	SNR	P11	0	1124.61	801.422	188608	68615	45914.9	75660.9	116639	6553.41	179086	229901	1183.3	73951.4	139224	154.228	223425	8094.75	437134	63084.5	93355.8	33951.1	103306	123481
P12 SNR	MPTP + single L-DOPA	SNR	P12	0	427.215	0	106212	47554.9	22647.4	64103.8	97582.8	6601.78	95693.3	253032	942.561	20891.8	38949.4	58.334	130666	5205.21	156162	14454.1	51463.8	11852.4	57957.2	63116.6
P13 SNR	MPTP + single L-DOPA	SNR	P13	0	0	0	57166.6	12806.6	3876.5	65396.3	82194.8	2889.53	67221.5	177782	0	47817.4	78921.7	0	117044	608.596	309559	2381.22	16870.6	2536.9	54976.2	93662.5
P14 SNR	MPTP + single L-DOPA	SNR	P14	0	1119.08	974.806	161014	68434.4	38328.3	83282.1	113298	4917.58	173462	247213	1873.88	37498.3	100399	495.676	223900	1734.64	293591	49934.1	74718.7	24795.8	100597	57721.8
L01 SNR	non-LID	SNR	L01	0	0	0	149042	11569.1	3953.16	84810.7	108359	5676.48	125078	249592	17.9888	16294.1	66232.5	0	163464	385.462	228000	5196.09	16856.8	1830.6	72520	66642.4
L03 SNR	non-LID	SNR	L03	0	0	31.5335	107102	8342.58	988.528	26862.6	31913	3225.6	63481.5	224126	0	1270.63	20218.1	0	68734.3	1763.58	127985	19158.3	31267.1	2612.78	39602.2	54830.2
L04 SNR	non-LID	SNR	L04	0	4828.6	8844.14	153835	119873	77114.8	78735.6	87532.7	1861.9	135434	218580	8286.57	34711.7	115536	2749.32	175745	29227	334815	108444	194854	66435.1	71648.9	64933.2
L05 SNR	non-LID	SNR	L05	0	214.584	73.9988	71367.7	22282	13619.5	23544.9	82641.4	61.122	99221.4	70487.5	0	2269.35	45622	0	156584	29.9988	127593	6187.35	20094.4	6842.53	51462	24678
L06 SNR	non-LID	SNR	L06	0	52.8091	0	108843	29579.9	13051.8	63828.8	103712	869.733	114750	214531	0	8925.09	87021.5	0	159154	495.03	266630	12737.8	30121.4	8005.41	66350.6	54550.6
VC01 TCd	Ctrl	TCd	VC01	0	140.811	2009.43	896.313	34236.2	35891.9	3186.63	69.8556	22.7058	231.385	17078.9	20165	5004.41	94.5628	694.85	869.057	38180.8	16253.5	40044.9	72193.3	9159.27	691.605	21222
VC02 TCd	Ctrl	TCd	VC02	0	21.874	8401.84	3006.95	22322.7	27433.1	6666.36	95.4382	21.019	3581.59	25719.3	10293.9	776.098	671.583	2266.86	2561.5	22335	21592.1	59098.8	79744.4	7437.07	3924.06	6242.67
VC03 TCd	Ctrl	TCd	VC03	0	138.124	251.133	1070.34	37103.7	33857	784.724	152.964	0	716.641	19295.2	3911.06	73.9459	392.789	0	2523.74	20212.4	23276.4	40735	63481	13592.5	1453.72	14720.1
VC04 TCd	Ctrl	TCd	VC04	0	167.928	8458.79	1207.61	32126.3	44275.8	2154.78	257.078	0	3968.49	8709.15	1936.08	60.7249	653.043	100.307	7015.46	542.615	17127.6	37785.2	64254	8169.77	2355.69	2726.69
VC05 TCd	Ctrl	TCd	VC05	0	23.0343	1410.16	1288.18	29549.3	32680.7	8494.26	328.696	0	2998.84	12618	1541.38	69.8272	2145.03	87.3418	8567.51	1302.04	22384.7	36643.8	44659.2	10924.3	4271.13	3293.59
VC06 TCd	Ctrl	TCd	VC06	0	50.6484	3985.29	4205.82	29459.9	27286	3889.05	1600.42	33.7701	2860.83	23142.7	5430.48	98.4953	285.796	51.5692	5057.54	12472.9	16428.6	30704.7	55037.3	7973.07	2888.21	5679.73
D01 TCd	LID	TCd	D01	0	0	258.381	1014	18597.5	15913.7	10882.6	37.1516	270.19	317.204	45279.8	12836	1588.48	27.2213	199.344	965.161	27332.2	20660.7	38016.8	71620.7	1801.99	885.713	43373
D02 TCd	LID	TCd	D02	0	112.265	9728.72	5385.12	44375.3	48112	7812.14	890.486	12.3494	3979.85	31967.7	9119.33	587.546	1210.19	2481.21	7663.11	28017.4	30220.8	74477.7	102334	21315.1	5323.51	16541
D03 TCd	LID	TCd	D03	0	137.874	536.483	1770.27	29457.4	27573	5646.3	681.629	184.318	1134.37	19625.7	8015.75	833.775	512.533	238.522	3127.82	8870.28	18251	18524.1	36316.5	5258.02	1614	7226.75
D04 TCd	LID	TCd	D04	0	0	17.8123	79.4597	11548	9534.08	6672.25	253.249	70.4241	96.7558	24018.1	9731.39	1931.98	20.5536	745.359	1000.67	22795	7597.85	11180.1	32043.2	1365.32	406.824	32746.2
D05 TCd	LID	TCd	D05	0	287.764	5721.44	8169.34	31246.5	40325.1	7209.32	964.099	0	7249.33	25347.1	5460.38	758.933	3745.12	372.19	12498	3620.9	30671.2	45853.4	68091.9	8210.25	4651.26	2748.97
D06 TCd	LID	TCd	D06	0	330.424	3218	4002.13	41940.6	37709.3	9960.86	3206.54	77.6393	8209.8	32228.8	10173.4	1684.58	4248.6	1730.79	13592.4	15284.5	36744	48341.9	70597.3	18188.8	5555.4	6405.71
P1 TCd	MPTP	TCd	P1	0	0	3210.32	3993.87	15445.2	13246.9	8609.02	154.256	0	842.753	42164.4	8409.14	662.22	433.877	91.4754	2093.43	35001.8	39019.8	45443.5	78374.3	4335.57	4271.43	17359.4
P2 TCd	MPTP	TCd	P2	0	0	4619.79	3987.24	16722.2	17193.5	9954.38	0	0	1122.58	34933.6	6120.56	1970.68	337.649	118.584	1754.66	35198	33050.8	59997.6	84855.4	3708.97	2357.2	34318
P3 TCd	MPTP	TCd	P3	0	0	615.351	2833.87	19393.5	17673.6	6131.72	823.653	0	1548	32570.2	5790.53	353.63	291.525	54.3148	3907.04	18917.8	19240.9	25499.7	56808.8	5063.78	3537.7	11110.6
P5 TCd	MPTP	TCd	P5	25.023	844.081	6753.65	584.294	28548.6	35711.3	2041.29	747.158	0	2298	2790.54	3658.88	45.9279	2274.94	268.953	5575.86	581.922	11799	23266.3	45805.7	10478.9	1217.22	3366.94
P6 TCd	MPTP	TCd	P6	0	0	2653.88	1826.1	12979.6	14108.6	5440.01	265.632	29.0477	2261.31	16263.5	6322.23	624.294	617.078	740.156	1682.65	5648.94	12649.7	36549.1	45184	2701.29	2259.97	14081.1
P09 TCd	MPTP + single L-DOPA	TCd	P09	0	0	114.583	489.881	20102.3	16879.7	43.8665	199.355	0	70.2112	9524.01	10357.8	176.044	120.923	76.9964	1276.22	21404.2	9077.86	15693.2	41720.6	2791.67	418.362	10324.9
P10 TCd	MPTP + single L-DOPA	TCd	P10	0	0	345.356	223.983	10481.8	6495.25	372.243	71.3967	0	0	9627.56	3998.48	146.316	0	27.1848	366.495	14326.1	6657.75	17957.8	39486.7	948.586	775.123	16386.4
P11 TCd	MPTP + single L-DOPA	TCd	P11	0	50.2951	336.104	1179.93	42053.1	38736.7	3682.06	457.596	0	1659.48	13809.9	6667.94	737.253	1593.73	6317.66	1742.48	17896.4	30739	54902.4	56946.2	17013.4	1422.12	17812.4
P12 TCd	MPTP + single L-DOPA	TCd	P12	0	100.719	1329.09	525.825	32262.9	29696.3	1684.02	281.084	0	614.665	11011.1	4331.3	92.131	92.1294	57.0021	2304.28	8301.94	7939.55	10187.3	32250.7	6121.67	967.708	3895.6
P13 TCd	MPTP + single L-DOPA	TCd	P13	0	135.763	353.77	119.097	45964.1	38460.6	919.063	398.312	0	467.779	10609.5	9798.98	594.022	366.676	1273.24	2250.98	19522.7	17822	21776.7	59011.7	9606.25	313.663	14130
P14 TCd	MPTP + single L-DOPA	TCd	P14	0	0	202.072	500.116	11734.3	8601.22	1132.95	40.6798	0	730.291	18336.4	7646.98	366.195	0	0	374.494	8413.22	7259.16	33981.4	42403.5	1363.69	521.762	31661.9
L01 TCd	non-LID	TCd	L01	0	61.9975	3209.03	1039.04	32749.3	28453.7	4278.21	239.002	0	1121.65	14404.5	6087.07	192.45	340.227	170.942	2382.41	6274.59	11838.6	22669	44589.6	5393.49	1090.03	3285.68
L03 TCd	non-LID	TCd	L03	0	0	3732.75	2695.6	11231.8	10090.2	3585.15	0	0	993.618	23313.2	4072.91	291.966	259.26	122.53	1629.7	13882	19863.6	43740.7	59715.5	2320.6	1177	11248.2
L04 TCd	non-LID	TCd	L04	0	0	4974.22	2983.84	36189.5	37336.6	8136.95	419.711	0	2557.92	22560.9	6167.72	345.745	1471.41	91.1559	5726.67	13815.5	23258	48722.5	75256.3	11703.9	3007.96	8406.09
L05 TCd	non-LID	TCd	L05	0	859.307	6930.6	438.3	41683.5	55665	559.375	420.121	0	2873.14	3275.61	2280.71	16.6213	409.489	695.588	7733.89	293.782	10279.9	25096.8	49328.6	11165.1	1448.52	173.993
L06 TCd	non-LID	TCd	L06	0	141.679	1918.12	1774.78	39536.7	38195.2	3299.02	1185.41	0	2130.95	16235.4	1103.5	175.16	1237.42	0	6292.47	5493.06	23378.2	22761.4	41048.1	11514.5	2547.04	6793.34
